# Supplementary material for: Structure–Function Relationships in the Human P-Glycoprotein (ABCB1): Insights from Molecular Dynamics Simulations
Source: Int J Mol Sci. 2021 Dec 29;23(1):362. doi: 10.3390/ijms23010362 (PMC8745603; doi:10.3390/ijms23010362)
Supplement: Supplementary file 1 [file ijms-23-00362-s001.zip]

Archive with 1 entries (1 files):
- ijms-1508388-supplementary.pdf
